# Supplementary material for: BCAR1 plays critical roles in the formation and immunoevasion of invasive circulating tumor cells in lung adenocarcinoma
Source: Int J Biol Sci. 2021 Jun 11;17(10):2461–75. doi: 10.7150/ijbs.61790 (PMC8315020; doi:10.7150/ijbs.61790)
Supplement: Supplementary file 2 — Supplementary f table S10. [file ijbsv17p2461s2.xlsx]

## Sheet: Sheet1
Table S10 List of 44 genes
ARID3A
BCAR1
C7orf50
C9orf64
C9orf78
CEP170
CHD7
CRLF3
DDI2
DNTTIP2
ESS2
FAM50B
GCFC2
GGA1
GNB1L
GNG5
HAUS5
HIRIP3
HPS6
INTS5
LARP4B
LGALSL
MAGED2
MAPKAPK2
MTR
NCAPH2
NCBP3
NECAP1
NFYA
NME2P1
NME3
NSMCE2
ORMDL2
PDCL
POLR1E
RAC1
RIOK2
SGTB
SLC30A1
SLC7A5
SPTLC2
TIGAR
TOR1AIP2
ZC3HC1
