# Supplementary material for: BCAR1 plays critical roles in the formation and immunoevasion of invasive circulating tumor cells in lung adenocarcinoma
Source: Int J Biol Sci. 2021 Jun 11;17(10):2461–75. doi: 10.7150/ijbs.61790 (PMC8315020; doi:10.7150/ijbs.61790)
Supplement: Supplementary file 3 — Supplementary f table S11. [file ijbsv17p2461s3.xls]

## Sheet: Table S11
Table S11. List of 405 genes
CYBRD1
RNF115
ABCB6
EEF1B2
SLC12A4
MDN1
ECM2
ABHD14B
ICOSLG
CRIP2
GSTZ1
FAHD2B
DHRS11
RHPN2
SPPL2A
CREG1
SLC26A2
TMED9
DHX35
TNFRSF10D
DCTN5
CLCN7
LRBA
MCFD2
RPN2
DYNLRB1
SCAMP1
PRKD2
PRKD3
STK36
CDKL5
CDKL2
PRKD1
CDKL3
CETN2
SEMA3F
PCBD1
HLTF
ANKRD28
CLIC6
CLIC5
TBC1D17
FAM83H
IFIT3
ARHGAP1
RANBP2
DNAJA4
IFIT1
HS3ST1
FAU
ATP5F1A
SNRPC
PRKAA2
LRP8
PHOSPHO1
ATXN10
RFC2
WDR77
RYR3
ZYX
SAP130
HDC
LRRC40
RAE1
AMDHD1
PPIG
DCAF13
SYNGR3
UBE2G2
PPP2R5D
AIP
BAG6
SPP2
DOCK10
KIF1B
PSME4
SLC6A9
MYO15B
TDRD7
PTRH1
APOBEC3F
KDELR2
SDHA
TIPRL
RAB19
PDIA6
KIF17
STARD9
KIF3B
KIF3C
KIF9
KIFC3
PTPRE
MED12
SPOCD1
TRPM8
APPL1
PDE4DIP
UFD1
KCNK18
TIE1
TMEM50A
EIF2AK3
RCN3
SREK1
NDRG3
DLG1
NUDT21
ZFAND2B
FKBP3
SNED1
ARFGEF2
NIFK
GGH
CD5L
SERBP1
F13B
COX7A2
TBK1
EIF4EBP1
ABR
KPNA6
EXOSC3
SBDS
RPA2
LDAH
DOCK1
DOCK5
LAMTOR3
GALT
CYB5R3
COL4A4
RIN3
NUP85
FLVCR1
LGALS9C
LGALS9B
LGALS9
FAM129A
ACIN1
PKN3
CNN2
ZDHHC9
PTPA
ABRACL
PFKFB3
CPSF1
ZNF107
ABRAXAS2
USP15
SLIT3
ADAMTS13
RNF130
STAT5A
KIF1C
DMKN
AKR7A3
KHSRP
GOLGA6L7
RHPN2P1
ZNF786
PPP4C
MIPEP
MORN3
TM9SF1
JMJD6
WDSUB1
PPIH
CHERP
TSPAN5
TMEM248
PI4K2A
PTGES2
WDR75
EXOC6
ACE
UBR3
MAP2K3
TGFB2
TRIP13
C11orf54
CDH5
PHLDA1
NIT1
UBE2E1
AMBP
LAMB3
LYPLAL1
ITGA2B
TIA1
TCOF1
S100A1
BYSL
PCOLCE2
PEG10
CKB
FAM98B
ABCG2
SRP72
NRG1
TARBP1
GREM1
CRNKL1
SULT1C2
LSM2
DCD
DPM1
FGFR2
GSTM1
RPL6
RPL3
LDHB
PRPF8
CNTN1
F11R
SDCBP
CTSD
RAB7A
HLA-A
DHX15
SRC
RAB14
CAPZB
PPP2CB
ARF1
BMP1
MYO1C
AHCY
YBX1
SF3B1
PSMC2
ALDH9A1
MYL6
ANXA2
EEF1A1
DPYSL2
LIMS1
DDX21
FERMT2
ASNS
BCAM
PACSIN2
RARS
CNP
FGA
TOM1
VPS4B
TNC
MET
C4A
TPP2
SNRNP200
XPO7
STRAP
KRT6A
PSAP
CCT2
GPC1
PSMB5
CP
ITGA3
TOP2A
PPP1CC
ATP6V1A
LARS
IGHM
GRB2
MELTF
EEF1G
PSMD12
GCNT3
EIF3A
VPS4A
VARS
PGAM1
LAMB2
F2
YWHAB
EIF5A
DNM1L
ITGA2
PSMC6
GPRC5A
IGF2BP3
ITGA5
HGS
COL6A1
GNAI1
KRT14
RAB2A
FARSA
COL18A1
IARS
ACTA2
HSP90AA1
COPB1
CDC42
CACNA2D1
ATP2B1
VPS37B
XRCC6
ANXA1
NAMPT
HSPA1B
EDIL3
RPLP2
KRT1
TF
QARS
PPP1CA
BAIAP2L1
HLA-C
CLU
ITGB5
DCBLD2
CPNE3
RPS8
WDR1
AP1B1
KPNB1
ANXA5
CCT6A
POSTN
USO1
CFAP36
TFRC
MEMO1
PKM
EHD2
ADAM9
RPS3A
MARS
RALB
RUVBL1
ALB
PLEC
PSMD2
DYNC1H1
IGF2R
CD109
CTNNA1
HBA1
RPS3
HSPA1A
TUBB
GEMIN5
SNRNP70
EGFR
ACTR1A
ANXA4
GFPT1
PTPRF
EIF3L
EIF2S3
STIP1
RPL7A
CTTN
LAMB1
TNPO1
KRT10
RPL12
HNRNPH1
TOM1L2
GNAI3
RPLP0
TGM2
MUC5B
RAB1A
PSMC5
SH3GL1
NT5E
EHD3
EZR
RNF213
RDX
EFTUD2
MOV10
GGT1
IGF2BP1
TUBB3
MSN
CA12
UBR4
NCL
DARS
PLAU
PLSCR1
ZC3HAV1
GSN
HNRNPA1
PYGL
SH3KBP1
EPHA2
RAC1
SNX17
CCT5
EPRS
TSKU
HSP90AB1
KRT8
BSG
ADAM10
RRM1
HSPH1
USP5
